# Supplementary material for: Modelling the Relative Abundance of Roe Deer (Capreolus capreolus L.) along a Climate and Land-Use Gradient
Source: Animals (Basel). 2022 Jan 18;12(3):222. doi: 10.3390/ani12030222 (PMC8833417; doi:10.3390/ani12030222)
Supplement: Supplementary file 1 [file animals-12-00222-s001.zip]

Archive with 1 entries (1 files):
- animals-1535992-supplementary.pdf
